# Supplementary material for: Isolation, Identification, and Diversity Analysis of Endophytic Fungi from Sweetpotato
Source: J Fungi (Basel). 2026 May 29;12(6):394. doi: 10.3390/jof12060394 (PMC13300860; doi:10.3390/jof12060394)
Supplement: Supplementary file 1 [file jof-12-00394-s001.zip › Table S1.xlsx]

## Sheet: Sheet1
Strain numbers of isolates obtained in this study	NCBI accession numbers
SUB16130372 1	PZ296779
SUB16130372 10	PZ296780
SUB16130372 100	PZ296781
SUB16130372 101	PZ296782
SUB16130372 102	PZ296783
SUB16130372 103	PZ296784
SUB16130372 104	PZ296785
SUB16130372 105	PZ296786
SUB16130372 106	PZ296787
SUB16130372 107	PZ296788
SUB16130372 109	PZ296789
SUB16130372 11	PZ296790
SUB16130372 110	PZ296791
SUB16130372 111	PZ296792
SUB16130372 112	PZ296793
SUB16130372 113	PZ296794
SUB16130372 114	PZ296795
SUB16130372 115	PZ296796
SUB16130372 117	PZ296797
SUB16130372 118	PZ296798
SUB16130372 119	PZ296799
SUB16130372 12	PZ296800
SUB16130372 120	PZ296801
SUB16130372 121	PZ296802
SUB16130372 122	PZ296803
SUB16130372 123	PZ296804
SUB16130372 124	PZ296805
SUB16130372 125	PZ296806
SUB16130372 126	PZ296807
SUB16130372 127	PZ296808
SUB16130372 128	PZ296809
SUB16130372 129	PZ296810
SUB16130372 13	PZ296811
SUB16130372 130	PZ296812
SUB16130372 131	PZ296813
SUB16130372 132	PZ296814
SUB16130372 133	PZ296815
SUB16130372 134	PZ296816
SUB16130372 135	PZ296817
SUB16130372 136	PZ296818
SUB16130372 137	PZ296819
SUB16130372 138	PZ296820
SUB16130372 139	PZ296821
SUB16130372 14	PZ296822
SUB16130372 140	PZ296823
SUB16130372 141	PZ296824
SUB16130372 142	PZ296825
SUB16130372 143	PZ296826
SUB16130372 144	PZ296827
SUB16130372 145	PZ296828
SUB16130372 146	PZ296829
SUB16130372 147	PZ296830
SUB16130372 149	PZ296831
SUB16130372 15	PZ296832
SUB16130372 150	PZ296833
SUB16130372 151	PZ296834
SUB16130372 152	PZ296835
SUB16130372 153	PZ296836
SUB16130372 154	PZ296837
SUB16130372 155	PZ296838
SUB16130372 157	PZ296839
SUB16130372 158	PZ296840
SUB16130372 159	PZ296841
SUB16130372 16	PZ296842
SUB16130372 160	PZ296843
SUB16130372 162	PZ296844
SUB16130372 163	PZ296845
SUB16130372 164	PZ296846
SUB16130372 165	PZ296847
SUB16130372 166	PZ296848
SUB16130372 168	PZ296849
SUB16130372 169	PZ296850
SUB16130372 17	PZ296851
SUB16130372 170	PZ296852
SUB16130372 171	PZ296853
SUB16130372 172	PZ296854
SUB16130372 173	PZ296855
SUB16130372 174	PZ296856
SUB16130372 175	PZ296857
SUB16130372 176	PZ296858
SUB16130372 177	PZ296859
SUB16130372 178	PZ296860
SUB16130372 179	PZ296861
SUB16130372 18	PZ296862
SUB16130372 180	PZ296863
SUB16130372 181	PZ296864
SUB16130372 182	PZ296865
SUB16130372 183	PZ296866
SUB16130372 184	PZ296867
SUB16130372 185	PZ296868
SUB16130372 186	PZ296869
SUB16130372 187	PZ296870
SUB16130372 188	PZ296871
SUB16130372 189	PZ296872
SUB16130372 19	PZ296873
SUB16130372 190	PZ296874
SUB16130372 191	PZ296875
SUB16130372 192	PZ296876
SUB16130372 193	PZ296877
SUB16130372 194	PZ296878
SUB16130372 195	PZ296879
SUB16130372 196	PZ296880
SUB16130372 197	PZ296881
SUB16130372 198	PZ296882
SUB16130372 199	PZ296883
SUB16130372 2	PZ296884
SUB16130372 20	PZ296885
SUB16130372 200	PZ296886
SUB16130372 201	PZ296887
SUB16130372 202	PZ296888
SUB16130372 203	PZ296889
SUB16130372 204	PZ296890
SUB16130372 205	PZ296891
SUB16130372 206	PZ296892
SUB16130372 207	PZ296893
SUB16130372 208	PZ296894
SUB16130372 209	PZ296895
SUB16130372 21	PZ296896
SUB16130372 210	PZ296897
SUB16130372 211	PZ296898
SUB16130372 212	PZ296899
SUB16130372 213	PZ296900
SUB16130372 214	PZ296901
SUB16130372 215	PZ296902
SUB16130372 216	PZ296903
SUB16130372 217	PZ296904
SUB16130372 218	PZ296905
SUB16130372 219	PZ296906
SUB16130372 22	PZ296907
SUB16130372 220	PZ296908
SUB16130372 221	PZ296909
SUB16130372 222	PZ296910
SUB16130372 223	PZ296911
SUB16130372 224	PZ296912
SUB16130372 226	PZ296913
SUB16130372 227	PZ296914
SUB16130372 228	PZ296915
SUB16130372 229	PZ296916
SUB16130372 23	PZ296917
SUB16130372 230	PZ296918
SUB16130372 231	PZ296919
SUB16130372 232	PZ296920
SUB16130372 233	PZ296921
SUB16130372 234	PZ296922
SUB16130372 235	PZ296923
SUB16130372 236	PZ296924
SUB16130372 237	PZ296925
SUB16130372 238	PZ296926
SUB16130372 239	PZ296927
SUB16130372 24	PZ296928
SUB16130372 240	PZ296929
SUB16130372 241	PZ296930
SUB16130372 242	PZ296931
SUB16130372 243	PZ296932
SUB16130372 244	PZ296933
SUB16130372 245	PZ296934
SUB16130372 246	PZ296935
SUB16130372 247	PZ296936
SUB16130372 248	PZ296937
SUB16130372 249	PZ296938
SUB16130372 25	PZ296939
SUB16130372 250	PZ296940
SUB16130372 251	PZ296941
SUB16130372 252	PZ296942
SUB16130372 253	PZ296943
SUB16130372 254	PZ296944
SUB16130372 255	PZ296945
SUB16130372 256	PZ296946
SUB16130372 257	PZ296947
SUB16130372 258	PZ296948
SUB16130372 259	PZ296949
SUB16130372 26	PZ296950
SUB16130372 260	PZ296951
SUB16130372 261	PZ296952
SUB16130372 262	PZ296953
SUB16130372 263	PZ296954
SUB16130372 264	PZ296955
SUB16130372 265	PZ296956
SUB16130372 266	PZ296957
SUB16130372 267	PZ296958
SUB16130372 268	PZ296959
SUB16130372 269	PZ296960
SUB16130372 27	PZ296961
SUB16130372 270	PZ296962
SUB16130372 271	PZ296963
SUB16130372 272	PZ296964
SUB16130372 273	PZ296965
SUB16130372 274	PZ296966
SUB16130372 275	PZ296967
SUB16130372 276	PZ296968
SUB16130372 277	PZ296969
SUB16130372 278	PZ296970
SUB16130372 279	PZ296971
SUB16130372 28	PZ296972
SUB16130372 280	PZ296973
SUB16130372 281	PZ296974
SUB16130372 282	PZ296975
SUB16130372 283	PZ296976
SUB16130372 284	PZ296977
SUB16130372 285	PZ296978
SUB16130372 286	PZ296979
SUB16130372 287	PZ296980
SUB16130372 288	PZ296981
SUB16130372 289	PZ296982
SUB16130372 29	PZ296983
SUB16130372 290	PZ296984
SUB16130372 291	PZ296985
SUB16130372 292	PZ296986
SUB16130372 293	PZ296987
SUB16130372 294	PZ296988
SUB16130372 295	PZ296989
SUB16130372 296	PZ296990
SUB16130372 297	PZ296991
SUB16130372 298	PZ296992
SUB16130372 299	PZ296993
SUB16130372 3	PZ296994
SUB16130372 30	PZ296995
SUB16130372 300	PZ296996
SUB16130372 301	PZ296997
SUB16130372 302	PZ296998
SUB16130372 303	PZ296999
SUB16130372 304	PZ297000
SUB16130372 305	PZ297001
SUB16130372 306	PZ297002
SUB16130372 307	PZ297003
SUB16130372 308	PZ297004
SUB16130372 309	PZ297005
SUB16130372 31	PZ297006
SUB16130372 310	PZ297007
SUB16130372 311	PZ297008
SUB16130372 312	PZ297009
SUB16130372 314	PZ297010
SUB16130372 315	PZ297011
SUB16130372 316	PZ297012
SUB16130372 318	PZ297013
SUB16130372 319	PZ297014
SUB16130372 32	PZ297015
SUB16130372 320	PZ297016
SUB16130372 321	PZ297017
SUB16130372 322	PZ297018
SUB16130372 324	PZ297019
SUB16130372 325	PZ297020
SUB16130372 326	PZ297021
SUB16130372 327	PZ297022
SUB16130372 328	PZ297023
SUB16130372 329	PZ297024
SUB16130372 33	PZ297025
SUB16130372 330	PZ297026
SUB16130372 331	PZ297027
SUB16130372 332	PZ297028
SUB16130372 333	PZ297029
SUB16130372 334	PZ297030
SUB16130372 335	PZ297031
SUB16130372 337	PZ297032
SUB16130372 338	PZ297033
SUB16130372 34	PZ297034
SUB16130372 340	PZ297035
SUB16130372 341	PZ297036
SUB16130372 342	PZ297037
SUB16130372 343	PZ297038
SUB16130372 344	PZ297039
SUB16130372 345	PZ297040
SUB16130372 346	PZ297041
SUB16130372 347	PZ297042
SUB16130372 348	PZ297043
SUB16130372 349	PZ297044
SUB16130372 35	PZ297045
SUB16130372 350	PZ297046
SUB16130372 351	PZ297047
SUB16130372 352	PZ297048
SUB16130372 353	PZ297049
SUB16130372 354	PZ297050
SUB16130372 355	PZ297051
SUB16130372 356	PZ297052
SUB16130372 357	PZ297053
SUB16130372 358	PZ297054
SUB16130372 359	PZ297055
SUB16130372 36	PZ297056
SUB16130372 360	PZ297057
SUB16130372 361	PZ297058
SUB16130372 362	PZ297059
SUB16130372 363	PZ297060
SUB16130372 364	PZ297061
SUB16130372 365	PZ297062
SUB16130372 366	PZ297063
SUB16130372 367	PZ297064
SUB16130372 368	PZ297065
SUB16130372 369	PZ297066
SUB16130372 37	PZ297067
SUB16130372 370	PZ297068
SUB16130372 372	PZ297069
SUB16130372 373	PZ297070
SUB16130372 374	PZ297071
SUB16130372 375	PZ297072
SUB16130372 377	PZ297073
SUB16130372 378	PZ297074
SUB16130372 379	PZ297075
SUB16130372 380	PZ297076
SUB16130372 381	PZ297077
SUB16130372 382	PZ297078
SUB16130372 383	PZ297079
SUB16130372 384	PZ297080
SUB16130372 385	PZ297081
SUB16130372 386	PZ297082
SUB16130372 387	PZ297083
SUB16130372 388	PZ297084
SUB16130372 389	PZ297085
SUB16130372 39	PZ297086
SUB16130372 390	PZ297087
SUB16130372 391	PZ297088
SUB16130372 392	PZ297089
SUB16130372 393	PZ297090
SUB16130372 394	PZ297091
SUB16130372 395	PZ297092
SUB16130372 396	PZ297093
SUB16130372 397	PZ297094
SUB16130372 398	PZ297095
SUB16130372 399	PZ297096
SUB16130372 4	PZ297097
SUB16130372 40	PZ297098
SUB16130372 400	PZ297099
SUB16130372 401	PZ297100
SUB16130372 402	PZ297101
SUB16130372 403	PZ297102
SUB16130372 404	PZ297103
SUB16130372 405	PZ297104
SUB16130372 406	PZ297105
SUB16130372 407	PZ297106
SUB16130372 409	PZ297107
SUB16130372 41	PZ297108
SUB16130372 410	PZ297109
SUB16130372 411	PZ297110
SUB16130372 413	PZ297111
SUB16130372 414	PZ297112
SUB16130372 415	PZ297113
SUB16130372 416	PZ297114
SUB16130372 417	PZ297115
SUB16130372 418	PZ297116
SUB16130372 419	PZ297117
SUB16130372 42	PZ297118
SUB16130372 420	PZ297119
SUB16130372 421	PZ297120
SUB16130372 422	PZ297121
SUB16130372 423	PZ297122
SUB16130372 424	PZ297123
SUB16130372 425	PZ297124
SUB16130372 426	PZ297125
SUB16130372 427	PZ297126
SUB16130372 428	PZ297127
SUB16130372 429	PZ297128
SUB16130372 43	PZ297129
SUB16130372 430	PZ297130
SUB16130372 431	PZ297131
SUB16130372 432	PZ297132
SUB16130372 433	PZ297133
SUB16130372 434	PZ297134
SUB16130372 435	PZ297135
SUB16130372 436	PZ297136
SUB16130372 437	PZ297137
SUB16130372 438	PZ297138
SUB16130372 439	PZ297139
SUB16130372 44	PZ297140
SUB16130372 440	PZ297141
SUB16130372 441	PZ297142
SUB16130372 442	PZ297143
SUB16130372 443	PZ297144
SUB16130372 444	PZ297145
SUB16130372 445	PZ297146
SUB16130372 446	PZ297147
SUB16130372 447	PZ297148
SUB16130372 448	PZ297149
SUB16130372 449	PZ297150
SUB16130372 45	PZ297151
SUB16130372 450	PZ297152
SUB16130372 451	PZ297153
SUB16130372 452	PZ297154
SUB16130372 453	PZ297155
SUB16130372 454	PZ297156
SUB16130372 455	PZ297157
SUB16130372 456	PZ297158
SUB16130372 457	PZ297159
SUB16130372 458	PZ297160
SUB16130372 459	PZ297161
SUB16130372 46	PZ297162
SUB16130372 460	PZ297163
SUB16130372 461	PZ297164
SUB16130372 463	PZ297165
SUB16130372 464	PZ297166
SUB16130372 465	PZ297167
SUB16130372 466	PZ297168
SUB16130372 467	PZ297169
SUB16130372 468	PZ297170
SUB16130372 469	PZ297171
SUB16130372 47	PZ297172
SUB16130372 470	PZ297173
SUB16130372 471	PZ297174
SUB16130372 472	PZ297175
SUB16130372 473	PZ297176
SUB16130372 474	PZ297177
SUB16130372 475	PZ297178
SUB16130372 476	PZ297179
SUB16130372 477	PZ297180
SUB16130372 478	PZ297181
SUB16130372 479	PZ297182
SUB16130372 48	PZ297183
SUB16130372 480	PZ297184
SUB16130372 481	PZ297185
SUB16130372 482	PZ297186
SUB16130372 483	PZ297187
SUB16130372 484	PZ297188
SUB16130372 485	PZ297189
SUB16130372 486	PZ297190
SUB16130372 487	PZ297191
SUB16130372 489	PZ297192
SUB16130372 49	PZ297193
SUB16130372 490	PZ297194
SUB16130372 491	PZ297195
SUB16130372 492	PZ297196
SUB16130372 494	PZ297197
SUB16130372 495	PZ297198
SUB16130372 496	PZ297199
SUB16130372 497	PZ297200
SUB16130372 498	PZ297201
SUB16130372 499	PZ297202
SUB16130372 5	PZ297203
SUB16130372 50	PZ297204
SUB16130372 500	PZ297205
SUB16130372 501	PZ297206
SUB16130372 503	PZ297207
SUB16130372 504	PZ297208
SUB16130372 505	PZ297209
SUB16130372 506	PZ297210
SUB16130372 507	PZ297211
SUB16130372 508	PZ297212
SUB16130372 509	PZ297213
SUB16130372 51	PZ297214
SUB16130372 510	PZ297215
SUB16130372 511	PZ297216
SUB16130372 512	PZ297217
SUB16130372 513	PZ297218
SUB16130372 52	PZ297219
SUB16130372 53	PZ297220
SUB16130372 54	PZ297221
SUB16130372 55	PZ297222
SUB16130372 56	PZ297223
SUB16130372 57	PZ297224
SUB16130372 58	PZ297225
SUB16130372 59	PZ297226
SUB16130372 6	PZ297227
SUB16130372 60	PZ297228
SUB16130372 61	PZ297229
SUB16130372 62	PZ297230
SUB16130372 63	PZ297231
SUB16130372 64	PZ297232
SUB16130372 65	PZ297233
SUB16130372 66	PZ297234
SUB16130372 67	PZ297235
SUB16130372 68	PZ297236
SUB16130372 69	PZ297237
SUB16130372 7	PZ297238
SUB16130372 70	PZ297239
SUB16130372 71	PZ297240
SUB16130372 72	PZ297241
SUB16130372 73	PZ297242
SUB16130372 74	PZ297243
SUB16130372 75	PZ297244
SUB16130372 76	PZ297245
SUB16130372 77	PZ297246
SUB16130372 78	PZ297247
SUB16130372 79	PZ297248
SUB16130372 8	PZ297249
SUB16130372 80	PZ297250
SUB16130372 81	PZ297251
SUB16130372 82	PZ297252
SUB16130372 83	PZ297253
SUB16130372 84	PZ297254
SUB16130372 85	PZ297255
SUB16130372 86	PZ297256
SUB16130372 87	PZ297257
SUB16130372 88	PZ297258
SUB16130372 89	PZ297259
SUB16130372 9	PZ297260
SUB16130372 90	PZ297261
SUB16130372 91	PZ297262
SUB16130372 92	PZ297263
SUB16130372 93	PZ297264
SUB16130372 94	PZ297265
SUB16130372 95	PZ297266
SUB16130372 96	PZ297267
SUB16130372 97	PZ297268
SUB16130372 98	PZ297269
SUB16130372 99	PZ297270
